# Supplementary material for: Synthesis and Evaluation of Two Long-Acting SSTR2 Antagonists for Radionuclide Therapy of Neuroendocrine Tumors
Source: Pharmaceuticals (Basel). 2022 Sep 16;15(9):1155. doi: 10.3390/ph15091155 (PMC9503898; doi:10.3390/ph15091155)
Supplement: Supplementary file 1 [file pharmaceuticals-15-01155-s001.zip]

Archive with 1 entries (1 files):
- pharmaceuticals-1889610-supplementary.pdf
